# Supplementary material for: Spatial Heterogeneity Regulates Plant-Pollinator Networks across Multiple Landscape Scales
Source: PLoS One. 2015 Apr 9;10(4):e0123628. doi: 10.1371/journal.pone.0123628 (PMC4391788; doi:10.1371/journal.pone.0123628)
Supplement: S1 Dataset — (XLS) [file pone.0123628.s004.xls]

## Sheet: details
S1 Dataset	Datasets for model selection
Spatial heterogeneity regulates plant-pollinator networks across multiple landscape scales
Eduardo Freitas Moreira¹*, Danilo Boscolo², Blandina Felipe Viana¹
¹ Zoology Department, Federal University of Bahia, UFBA, Salvador, Bahia, Brazil
² Faculty of Philosophy, Sciences and Literature of Ribeirão Preto, University of São Paulo, Ribeirão Preto, FFCLRP-USP São Paulo, Brazil
* eduardofreitasmoreira@gmail.com
Legend
LV	Local vegetation
PPA	Proximal landscape proportion of agricultural cover
PLD	Proximal landscape diversity
PLC	Proximal landscape configuration
BPA	Broad landscape configuration
BLD	Broad landscape diversity
PLC	Broad landscape proportion fo agricultural cover
LINKS_CN	Number of links of complete networks
WNODF_CN	Weighted nestedness measure based on overlap and decreasing fills (NODIF) of complete networks
INSTRASYMM_CN	Interaction strength asymmetry of complete networks
LINKS_WA	Number of links of networks without A. mellifera
WNODF_WA	Weighted nestedness measure based on overlap and decreasing fills (NODIF) of networks without A. mellifera
INSTRASYMM_WA	Interaction strength asymmetry of networks without A. mellifera

## Sheet: LV
SAMPLE UNITS	LV 25 m	LV 100 m	LV 150 m
SU 2	0.50228	0.148274	0.159077
SU 3	0.844153	0.798185	0.658221
SU 4	-0.275946	-0.77569	-0.857874
SU 6	1.04928	0.489063	0.384882
SU 11	0.647732	0.833793	0.776857
SU 12	-0.814654	-0.708378	-0.685463
SU 13	-0.128008	-0.52714	-0.601535
SU 15	0.401583	0.618725	0.687547
SU 18	0.523414	0.746877	0.771198
SU 20	-3.2521	-2.4556	-1.83421
SU 23	0.382107	0.325419	0.342241
SU 27	-0.282162	-0.354716	-0.211762
SU 29	-0.279676	-0.128624	-0.128445
SU 31	0.379206	0.500886	0.466867
SU 34	0.2984	0.204009	0.0895102
SU 35	0.560709	0.800648	0.947221
SU 36	-0.993879	-1.4506	-1.62608
SU 38	1.42969	1.84009	2.06857
SU 41	-0.00990702	0.223234	0.0769788
SU 42	-0.706084	-0.579586	-0.676651
SU 45	0.200189	0.342154	0.461092
SU 46	-1.03677	-1.32745	-1.45601
SU 51	-0.0513461	0.118767	-0.00286931
SU 54	0.900096	0.869074	0.885225
SU 56	1.33148	1.38018	1.35326
SU 75	-1.89456	-2.1011	-2.26034
SU 77	0.27478	0.169503	0.21249

## Sheet: PPA & BPA
SAMPLE UNITS	PPA 250 m	PPA 1000 m	PPA 2000 m	BPA 6000 m	BPA 12000 m	BPA 12500 m
SU 2	3.63823	1.90105	2.18475	1.75057	0.526716	0.439324
SU 3	-0.648919	-1.19962	-0.730556	-0.956474	-0.602976	-0.573294
SU 4	-0.648919	0.856652	0.820508	1.15461	0.164635	0.10219
SU 6	1.41874	0.66268	-0.173467	-1.49137	-1.89198	-1.8695
SU 11	-0.588321	0.233142	0.165904	0.515507	0.632926	0.601197
SU 12	-0.648919	-0.970226	-0.494493	0.180078	0.0560107	0.111927
SU 13	-0.588321	0.117417	0.319417	0.881059	1.52847	1.49698
SU 15	0.0323091	0.600494	-0.0643662	0.464215	1.00949	0.91399
SU 18	0.810761	1.61401	1.75124	0.381986	-0.77074	-0.729082
SU 20	0.676912	2.05014	1.16857	-1.06476	-1.53594	-1.45568
SU 23	-0.557689	-0.711597	-1.01538	-0.877501	-1.48887	-1.54453
SU 27	-0.648919	-0.142036	0.23204	0.71823	0.915349	0.962673
SU 29	-0.192769	-1.15967	-1.31806	-1.25771	-1.233	-1.27069
SU 31	-0.617622	-0.709126	-0.681316	0.300572	0.686031	0.587809
SU 34	-0.648919	-0.887036	-0.937654	-1.23003	0.537578	0.635276
SU 35	0.128866	0.030933	0.428035	-0.713043	-1.23179	-1.26947
SU 36	1.31153	-0.0654352	-0.486286	-0.458215	-0.0127846	0.0291651
SU 38	-0.648919	-0.676179	-0.490631	-0.17082	0.69448	0.71317
SU 41	1.40009	1.12681	1.72952	1.8385	0.856209	0.828793
SU 42	-0.462464	-0.960754	-1.05303	-0.350747	-0.00312909	-0.0596825
SU 45	-0.104203	1.08645	1.29698	1.31337	0.789828	0.881128
SU 46	-0.648919	-1.1712	-1.10227	-1.02893	-0.0972701	-0.0158672
SU 51	0.349949	0.908543	0.823404	1.54948	1.13863	1.06491
SU 54	-0.648919	-0.875093	-1.15151	-0.358889	-1.0592	-1.0723
SU 56	-0.558355	-0.847089	-0.918344	-0.885643	-1.37179	-1.44108
SU 75	-0.648919	-0.948811	-0.632558	-0.827838	0.389125	0.530606
SU 77	-0.257363	0.135538	0.329555	0.623789	1.37398	1.40204

## Sheet: PLD & BLD
SAMPLE UNITS	PLD 250 m	PLD 500 m	PLD 1250 m	PLD 1750 m	BLD 6000 m	BLD 11000 m	BLD 11500 m	BLD 12000 m
SU 2	-0.044532	-1.26987	-2.02875	-2.67645	-0.743226	0.366729	0.605721	0.844255
SU 3	1.18516	1.56959	1.25949	1.42514	2.17863	1.73924	1.75157	1.71263
SU 4	-1.82075	-0.808458	0.468648	0.114324	-0.302191	1.54317	1.75157	1.82118
SU 6	1.86832	0.504793	0.177285	0.0297557	0.304233	0.562803	0.501552	0.410067
SU 11	-1.68412	0.220847	1.34274	0.960012	-0.853485	-1.49597	-1.26931	-1.00105
SU 12	-0.67304	0.4693	0.468648	0.74859	0.138844	0.758876	0.814058	0.844255
SU 13	-0.427102	0.0788739	-0.155702	-0.223951	-0.798355	-1.39793	-1.26931	-1.10959
SU 15	-0.181164	0.14986	0.135661	0.74859	0.193974	-0.319527	-0.540133	-0.566857
SU 18	0.829914	0.220847	-2.02875	-2.33817	-0.522708	-0.5156	-0.331796	-0.349763
SU 20	1.81367	0.611273	-1.86226	-0.223951	0.690138	-0.22149	-0.331796	-0.45831
SU 23	-0.591061	-1.23438	0.302155	0.0297557	0.083715	-0.319527	-0.227628	-0.241216
SU 27	-0.645713	-0.205072	0.718388	0.494884	0.414491	-0.22149	-0.435965	-0.566857
SU 29	0.420017	-0.701978	-0.488689	-0.562226	1.02091	1.24906	1.23073	1.27844
SU 31	0.146753	0.327327	0.135661	0.706306	0.083715	-0.5156	-0.435965	-0.45831
SU 34	0.447344	1.25015	0.843258	0.156609	1.40682	0.464766	0.293215	0.30152
SU 35	-0.836998	0.185354	0.551895	-0.0125287	0.52475	0.170656	0.0848781	0.0844255
SU 36	1.67703	2.20847	1.55086	1.256	1.35169	1.44513	1.3349	1.27844
SU 38	-0.0718584	-1.26987	-0.238949	-0.477657	-1.074	-1.88811	-1.89432	-1.86942
SU 41	-0.126511	-0.560005	-1.23791	-1.36563	-2.0112	-1.10382	-1.06098	-1.00105
SU 42	-0.946304	-1.30536	-0.238949	-0.139382	-0.41245	0.366729	0.397384	0.30152
SU 45	0.310712	-0.311552	-1.32116	-1.11192	-1.68043	-1.10382	-1.16514	-1.21814
SU 46	0.501997	0.504793	1.25949	1.63656	1.40682	1.54317	1.54324	1.60409
SU 51	0.0374473	1.17916	0.218908	0.283462	-0.908614	-0.22149	-0.0192905	-0.0241216
SU 54	0.884567	0.824232	0.427025	0.114324	-0.0816732	-0.319527	-0.331796	-0.45831
SU 56	0.501997	0.57578	0.676765	0.494884	0.138844	0.268693	0.189047	0.192973
SU 75	-1.3562	-1.83776	-0.530312	0.241178	0.690138	0.464766	0.293215	0.192973
SU 77	-1.21957	-1.37635	-0.405442	-0.308519	-1.23939	-1.29989	-1.47765	-1.54378

## Sheet: PLC & BLC
SAMPLE UNITS	PLC 250 m	PLC 500 m	PLC 1250 m	BLC 6000 m	BLC 6500 m	BLC 10000 m	BLC 10500 m
SU 2	1.13452	-0.431621	1.55845	0.808866	0.646496	0.194037	0.165885
SU 3	0.279978	1.01149	0.435519	-0.991802	-0.735603	0.621709	0.860602
SU 4	-1.49484	-0.540535	0.0541455	1.27161	1.47576	0.161139	0.0351143
SU 6	0.444313	0.330775	-0.39079	0.70827	0.605545	0.564138	0.582715
SU 11	-1.59344	-0.894504	1.09233	0.154992	0.185797	0.465444	0.36204
SU 12	-0.311628	-0.594991	0.350769	-0.891206	-0.868694	-1.00674	-1.01105
SU 13	-1.16617	-1.73859	-1.61966	1.63375	1.83408	2.32418	2.25821
SU 15	-1.19904	-1.03065	-1.3866	-0.498881	-0.356805	0.0706696	0.125019
SU 18	0.510047	-0.431621	-1.2171	-0.961623	-0.940358	-0.702431	-0.757681
SU 20	0.772983	0.330775	-0.814537	-0.347987	-0.305616	0.0213227	-0.0384441
SU 23	1.23312	1.41991	1.38895	2.5693	2.47906	1.04938	0.95868
SU 27	-1.00183	-1.54799	-1.0476	-0.669895	-0.541085	0.0459961	0.07598
SU 29	1.33172	1.20208	1.28301	-1.01192	-1.10416	-1.17123	-1.14999
SU 31	1.52892	-0.0776514	-0.327227	-0.710133	-0.715127	-0.694207	-0.765854
SU 34	0.214244	-0.404392	-0.920474	-0.0663188	0.03223	-0.702431	-0.724988
SU 35	-1.0347	-0.213794	1.45251	-0.458643	-0.643463	-0.916268	-0.765854
SU 36	0.641515	0.575831	-0.645038	-1.31371	-1.4113	-1.2617	-1.27259
SU 38	1.46319	2.83579	1.41014	0.336065	0.288174	0.991811	1.04858
SU 41	0.871584	1.01149	0.477893	0.748508	0.533881	-0.0526976	-0.120176
SU 42	-1.2319	0.194633	-0.899287	-1.10246	-1.18606	-1.33572	-1.25624
SU 45	1.06879	0.603059	0.244832	0.939641	1.00482	0.975362	0.876948
SU 46	0.14851	-0.10488	-0.200103	-1.18293	-1.15535	-1.13833	-1.18268
SU 51	-0.475963	-0.213794	-0.200103	1.19113	0.99458	0.53124	0.713485
SU 54	-0.213027	-0.486078	-0.348415	-0.901265	-0.93012	-0.735329	-0.708642
SU 56	-0.0815588	0.466917	0.859266	0.185171	0.503167	0.523016	0.394733
SU 75	-0.607431	0.276318	0.901641	-0.136736	-0.285141	-1.05608	-1.02739
SU 77	-1.2319	-1.54799	-1.49253	0.69821	0.595307	2.23371	2.3236

## Sheet: NETWORK
SAMPLE UNITS	LINKS_CN	WNODF_CN	INSTRASYMM_CN	LINKS_WA	WNODF_WA	INSTRASYMM_WA
SU 2	50	5.80733	0.12632	45	2.27179	0.312554
SU 3	59	4.11429	0.137664	52	2.16747	0.17662
SU 4	28	8.33333	-0.186634	21	0	0.183333
SU 6	62	10.7567	0.230403	58	9.09555	0.233698
SU 11	29	16.5161	0.217074	24	9.76645	0.259157
SU 12	23	3.43434	0.0468254	19	0.70922	0.120068
SU 13	35	13.6539	0.0202192	29	7.36655	0.0611905
SU 15	23	4.20561	-0.127083	18	1.21212	0
SU 18	35	8.3912	-0.0767841	26	0.612245	0.0670996
SU 20	38	6.52589	-0.0594036	32	3.86243	-0.108135
SU 23	49	8.29848	0.189763	44	4.79806	0.263053
SU 27	19	13.8889	-0.220567	12	0	0.37037
SU 29	44	6.97906	0.263025	39	3.23077	0.428571
SU 31	77	4.40584	-0.0407429	31	1.2987	0.0811966
SU 34	55	16.1736	0.0589109	50	13.0256	0.0989499
SU 35	31	14.4578	0.194728	23	5.90909	0.351852
SU 36	44	11.6235	-0.101666	41	10.764	-0.117196
SU 38	16	21.6667	-0.128028	13	29.3478	-0.255197
SU 41	33	5.10018	0.0222807	31	5.48842	0.0486842
SU 42	29	15.2439	0.407089	28	16.6298	0.369444
SU 45	46	6.71605	0.0447905	39	4.39571	0.0960317
SU 46	23	5.22682	-0.439881	17	0	0.5
SU 51	54	4.70061	0.23192	50	3.50718	0.241186
SU 54	66	12.3309	0.0203876	55	6.92168	0.142036
SU 56	38	1.38889	0.0125	34	1.57303	0.0216667
SU 75	16	7.84314	0.0472222	13	3.61446	0.2
SU 77	38	5.77657	-0.00418895	35	6.40504	-0.0182984
