# Supplementary material for: Spatial Heterogeneity Regulates Plant-Pollinator Networks across Multiple Landscape Scales
Source: PLoS One. 2015 Apr 9;10(4):e0123628. doi: 10.1371/journal.pone.0123628 (PMC4391788; doi:10.1371/journal.pone.0123628)
Supplement: S1 Table — (XLS) [file pone.0123628.s005.xls]

## Sheet: details
S1 Table	Scale selection results
Spatial heterogeneity regulates plant-pollinator networks across multiple landscape scales
Eduardo Freitas Moreira¹*, Danilo Boscolo², Blandina Felipe Viana¹
¹ Zoology Department, Federal University of Bahia, UFBA, Salvador, Bahia, Brazil
² Faculty of Philosophy, Sciences and Literature of Ribeirão Preto, University of São Paulo, Ribeirão Preto, FFCLRP-USP São Paulo, Brazil
* eduardofreitasmoreira@gmail.com
Legend
LV	Local vegetation
PPA	Proximal landscape proportion of agricultural cover
PLD	Proximal landscape diversity
PLC	Proximal landscape configuration
BPA	Broad landscape configuration
BLD	Broad landscape diversity
PLC	Broad landscape proportion fo agricultural cover
LINKS_CN	Number of links of complete networks
WNODF_CN	Weighted nestedness measure based on overlap and decreasing fills (NODIF) of complete networks
INSTRASYMM_CN	Interaction strength asymmetry of complete networks
LINKS_WA	Number of links of networks without A. mellifera
WNODF_WA	Weighted nestedness measure based on overlap and decreasing fills (NODIF) of networks without A. mellifera
INSTRASYMM_WA	Interaction strength asymmetry of networks without A. mellifera

## Sheet: Scale selection
Networks	Network's metrics	Independent variable	Level	Radius (m)	R²
Complete network	INSTRASYMM	LV	Local vegetation	100	0.06
Complete network	INSTRASYMM	PPA	Proximal landscape	250	0.03
Complete network	INSTRASYMM	PLC	Proximal landscape	1250	0.28
Complete network	INSTRASYMM	PLD	Proximal landscape	1750	0.05
Complete network	INSTRASYMM	BLD	Broad landscape	6000	0.03
Complete network	INSTRASYMM	BLC	Broad landscape	10500	0.2
Complete network	INSTRASYMM	BPA	Broad landscape	12500	0.08
Complete network	LINKS	LV	Local vegetation	25	0.11
Complete network	LINKS	PLC	Proximal landscape	250	0.08
Complete network	LINKS	PPA	Proximal landscape	250	0.05
Complete network	LINKS	PLD	Proximal landscape	250	0.27
Complete network	LINKS	BLC	Broad landscape	6000	0.08
Complete network	LINKS	BLD	Broad landscape	6000	0.03
Complete network	LINKS	BPA	Broad landscape	12500	0.08
Complete network	NODIF	LV	Local vegetation	150	0.06
Complete network	NODIF	PPA	Proximal landscape	250	0.04
Complete network	NODIF	PLC	Proximal landscape	1250	0.1
Complete network	NODIF	PLD	Proximal landscape	1250	0.05
Complete network	NODIF	BLC	Broad landscape	6000	0.15
Complete network	NODIF	BPA	Broad landscape	6000	0.03
Complete network	NODIF	BLD	Broad landscape	11000	0.11
Without A. mellifera	INSTRASYMM	LV	Local vegetation	150	0.21
Without A. mellifera	INSTRASYMM	PLD	Proximal landscape	250	0.08
Without A. mellifera	INSTRASYMM	PLC	Proximal landscape	500	0.14
Without A. mellifera	INSTRASYMM	PPA	Proximal landscape	1000	0.07
Without A. mellifera	INSTRASYMM	BLC	Broad landscape	10000	0.13
Without A. mellifera	INSTRASYMM	BPA	Broad landscape	12000	0.05
Without A. mellifera	INSTRASYMM	BLD	Broad landscape	12000	0.24
Without A. mellifera	LINKS	LV	Local vegetation	25	0.11
Without A. mellifera	LINKS	PLC	Proximal landscape	250	0.07
Without A. mellifera	LINKS	PPA	Proximal landscape	250	0.11
Without A. mellifera	LINKS	PLD	Proximal landscape	250	0.31
Without A. mellifera	LINKS	BLC	Broad landscape	6500	0.1
Without A. mellifera	LINKS	BLD	Broad landscape	11500	0.05
Without A. mellifera	LINKS	BPA	Broad landscape	12500	0.13
Without A. mellifera	NODIF	LV	Local vegetation	150	0.14
Without A. mellifera	NODIF	PLC	Proximal landscape	500	0.16
Without A. mellifera	NODIF	PLD	Proximal landscape	500	0.04
Without A. mellifera	NODIF	PPA	Proximal landscape	2000	0.06
Without A. mellifera	NODIF	BPA	Broad landscape	6000	0.04
Without A. mellifera	NODIF	BLC	Broad landscape	10000	0.2
Without A. mellifera	NODIF	BLD	Broad landscape	11500	0.15
